# Supplementary material for: Microbial Polysaccharides Extracted from Different Mature Muds of the Euganean Thermal District Show Similar Anti-Inflammatory Activity In Vivo
Source: Int J Mol Sci. 2024 May 3;25(9):4999. doi: 10.3390/ijms25094999 (PMC11084611; doi:10.3390/ijms25094999)
Supplement: Supplementary file 1 [file ijms-25-04999-s001.zip]

Archive with 2 entries (2 files):
- Caichiolo-2024_supplementary materials.pdf
- Caichiolo-2024_supplementary Table S1.xlsx
